# Supplementary material for: Antimicrobial Terpenoids from South China Sea Soft Coral Lemnalia sp
Source: Mar Drugs. 2021 May 22;19(6):294. doi: 10.3390/md19060294 (PMC8224568; doi:10.3390/md19060294)
Supplement: Supplementary file 1 [file marinedrugs-19-00294-s001.zip]

Archive with 1 entries (1 files):
- marinedrugs-1214830-supplementary.pdf
